# Supplementary material for: Modeling and Phenotyping Acute and Chronic Type 2 Diabetes Mellitus In Vitro in Rodent Heart and Skeletal Muscle Cells
Source: Cells. 2023 Dec 7;12(24):2786. doi: 10.3390/cells12242786 (PMC10741513; doi:10.3390/cells12242786)
Supplement: Supplementary file 1 [file cells-12-02786-s001.zip]

Archive with 1 entries (1 files):
- cells-2665230-supplementary.pdf
